# Supplementary material for: The Theoretical and Experimental Investigation of the Fluorinated Palladium β-Diketonate Derivatives: Structure and Physicochemical Properties
Source: Molecules. 2022 Mar 28;27(7):2207. doi: 10.3390/molecules27072207 (PMC9000314; doi:10.3390/molecules27072207)
Supplement: Supplementary file 1 [file molecules-27-02207-s001.zip]

Archive with 1 entries (1 files):
- molecules-1647498-supplementary.pdf
